# Supplementary material for: Awareness and Knowledge of Gastric Cancer in the General Population of Jeddah, Saudi Arabia: A Cross-Sectional Study
Source: Healthcare (Basel). 2026 Jun 17;14(12):1743. doi: 10.3390/healthcare14121743 (PMC13300078; doi:10.3390/healthcare14121743)
Supplement: Supplementary file 1 [file healthcare-14-01743-s001.zip]

Archive with 2 entries (2 files):
- healthcare-4331695-Supplementary material 3 .pdf
- healthcare-4331695-supplementary.pdf
